# Supplementary material for: Interventions to Increase Leukocyte Testing during Treatment with Dimethyl Fumarate
Source: Int J Environ Res Public Health. 2021 Sep 30;18(19):10312. doi: 10.3390/ijerph181910312 (PMC8507868; doi:10.3390/ijerph181910312)
Supplement: Supplementary file 1 [file ijerph-18-10312-s001.zip]

Archive with 1 entries (1 files):
- ijerph-1366536-supplementary.pdf
